# Supplementary material for: Multiple Mechanisms Drive the Evolutionary Adaptation of Phytophthora infestans Effector Avr1 to Host Resistance
Source: J Fungi (Basel). 2021 Sep 23;7(10):789. doi: 10.3390/jof7100789 (PMC8538934; doi:10.3390/jof7100789)
Supplement: Supplementary file 1 [file jof-07-00789-s001.zip]

Archive with 1 entries (1 files):
- jof-1365681-supplementary.pdf
